# Supplementary material for: Six New Species of Genus Pedetontus Silvestri, 1911 (Microcoryphia: Machilidae), from Southern China
Source: Insects. 2025 Sep 1;16(9):916. doi: 10.3390/insects16090916 (PMC12470564; doi:10.3390/insects16090916)
Supplement: Supplementary file 1 [file insects-16-00916-s001.zip]

Archive with 1 entries (1 files):
- insects-3794494-supplementary.pdf
